# Supplementary material for: Pilates-Based Training and Its Influence on Muscle Viscoelasticity and Health-Related Outcomes in Chronic Low Back Pain: A Comparative Study
Source: Healthcare (Basel). 2026 Feb 11;14(4):448. doi: 10.3390/healthcare14040448 (PMC12940347; doi:10.3390/healthcare14040448)
Supplement: Supplementary file 1 [file healthcare-14-00448-s001.zip]

Archive with 1 entries (1 files):
- healthcare-4101473-supplementary.pdf
